# Supplementary material for: Pseudo-Spectral Spatial Feature Extraction and Enhanced Fusion Image for Efficient Meter-Sized Lunar Impact Crater Automatic Detection in Digital Orthophoto Map
Source: Sensors (Basel). 2024 Aug 11;24(16):5206. doi: 10.3390/s24165206 (PMC11360746; doi:10.3390/s24165206)
Supplement: Supplementary file 1 [file sensors-24-05206-s001.zip]

Archive with 1 entries (1 files):
- sensors-3108939-supplementary.pdf
